# Supplementary material for: Relationships between immune gene expression and circulating cytokine levels in wild house mice
Source: Ecol Evol. 2020 Nov 9;10(24):13860–71. doi: 10.1002/ece3.6976 (PMC7771139; doi:10.1002/ece3.6976)
Supplement: Supplementary file 2 — Table S1‐S3 [file ECE3-10-13860-s002.xlsx]

## Sheet: S1
row	column	rs	p	adjusted p (BH)
Cyt.IL1b	Cyt.IFNg	0.725971	0	0
Cyt.IL1b	Cyt.IL12	0.752974	0	0
Cyt.IFNg	Cyt.IL12	0.806265	0	0
Cyt.IL1b	Cyt.TNFa	0.683528	0	0
Cyt.IFNg	Cyt.TNFa	0.751659	0	0
Cyt.IL12	Cyt.TNFa	0.795227	0	0
Cyt.IL1b	Cyt.IL5	0.54215	0	0
Cyt.IFNg	Cyt.IL5	0.721969	0	0
Cyt.IL12	Cyt.IL5	0.493635	0	0
Cyt.IL1b	Cyt.IL13	0.680108	0	0
Cyt.IFNg	Cyt.IL13	0.877523	0	0
Cyt.IL12	Cyt.IL13	0.743878	0	0
Cyt.TNFa	Cyt.IL13	0.817144	0	0
Cyt.IL5	Cyt.IL13	0.593453	0	0
Cyt.IL1b	Cyt.IL6	0.73692	0	0
Cyt.IFNg	Cyt.IL6	0.888767	0	0
Cyt.IL12	Cyt.IL6	0.699668	0	0
Cyt.TNFa	Cyt.IL6	0.719369	0	0
Cyt.IL5	Cyt.IL6	0.762595	0	0
Cyt.IL13	Cyt.IL6	0.818755	0	0
Cyt.IL1b	Cyt.IL17	0.730862	0	0
Cyt.IFNg	Cyt.IL17	0.842082	0	0
Cyt.IL12	Cyt.IL17	0.866947	0	0
Cyt.TNFa	Cyt.IL17	0.839149	0	0
Cyt.IL5	Cyt.IL17	0.532728	0	0
Cyt.IL13	Cyt.IL17	0.821366	0	0
Cyt.IL6	Cyt.IL17	0.77092	0	0
Cyt.IL1b	Cyt.IL10	0.657122	0	0
Cyt.IFNg	Cyt.IL10	0.841553	0	0
Cyt.IL12	Cyt.IL10	0.746539	0	0
Cyt.TNFa	Cyt.IL10	0.736658	0	0
Cyt.IL5	Cyt.IL10	0.628976	0	0
Cyt.IL13	Cyt.IL10	0.827597	0	0
Cyt.IL6	Cyt.IL10	0.809626	0	0
Cyt.IL17	Cyt.IL10	0.794903	0	0
MLN.IL1b	MLN.Irf5	0.531618	0	0
MLN.IL1b	MLN.Tbx21	0.673601	0	0
MLN.Irf5	MLN.Tbx21	0.809641	0	0
MLN.IFNg	MLN.TNFa	0.604042	0	0
MLN.IL12b	MLN.TNFa	0.530252	0	0
MLN.IL12b	MLN.IL13	0.603778	0	0
MLN.TNFa	MLN.IL13	0.722234	0	0
MLN.IFNg	MLN.Gata3	0.518622	0	0
MLN.TNFa	MLN.Gata3	0.785854	0	0
MLN.IL13	MLN.Gata3	0.541659	0	0
MLN.IL1b	MLN.IL6	0.61498	0	0
MLN.Tbx21	MLN.IL6	0.512422	0	0
MLN.IL6	MLN.IL17a	0.790403	0	0
MLN.IFNg	MLN.IL10	0.477105	0	0
MLN.TNFa	MLN.IL10	0.758359	0	0
MLN.IL13	MLN.IL10	0.625005	0	0
MLN.Gata3	MLN.IL10	0.739037	0	0
Spleen.IL1b	Spleen.Irf5	0.533107	0	0
Spleen.IL1b	Spleen.IFNg	0.584348	0	0
Spleen.Irf5	Spleen.IFNg	0.472095	0	0
Spleen.IL1b	Spleen.Tbx21	0.50286	0	0
Spleen.Irf5	Spleen.Tbx21	0.801089	0	0
Spleen.IFNg	Spleen.Tbx21	0.675992	0	0
Spleen.IL12b	Spleen.TNFa	0.590592	0	0
Spleen.IL12b	Spleen.IL5	0.681584	0	0
Spleen.TNFa	Spleen.IL5	0.722629	0	0
Spleen.IL12b	Spleen.IL13	0.637696	0	0
Spleen.TNFa	Spleen.IL13	0.590178	0	0
Spleen.IL5	Spleen.IL13	0.856487	0	0
Spleen.IL12b	Spleen.Gata3	0.473923	0	0
Spleen.TNFa	Spleen.Gata3	0.58916	0	0
Spleen.IL5	Spleen.Gata3	0.5419	0	0
Spleen.IL13	Spleen.Gata3	0.607469	0	0
Spleen.IL12b	Spleen.IL6	0.668488	0	0
Spleen.TNFa	Spleen.IL6	0.685259	0	0
Spleen.IL5	Spleen.IL6	0.836437	0	0
Spleen.IL13	Spleen.IL6	0.885679	0	0
Spleen.Gata3	Spleen.IL6	0.604973	0	0
Spleen.IL12b	Spleen.IL17a	0.623084	0	0
Spleen.TNFa	Spleen.IL17a	0.566695	0	0
Spleen.IL5	Spleen.IL17a	0.801542	0	0
Spleen.IL13	Spleen.IL17a	0.92381	0	0
Spleen.Gata3	Spleen.IL17a	0.63897	0	0
Spleen.IL6	Spleen.IL17a	0.891085	0	0
Spleen.IL5	Spleen.IL10	0.643934	0	0
Spleen.IL13	Spleen.IL10	0.675985	0	0
Spleen.Gata3	Spleen.IL10	0.511579	0	0
Spleen.IL6	Spleen.IL10	0.650594	0	0
Spleen.IL17a	Spleen.IL10	0.662076	0	0
MLN.IL1b	MLN.IFNg	0.445908	4.44089e-16	2.56126e-15
Spleen.IL12b	Spleen.IL10	0.457177	4.44089e-16	2.56126e-15
MLN.IL1b	MLN.IL17a	0.418208	6.66134e-16	3.79773e-15
Spleen.TNFa	Spleen.IL10	0.440051	8.88178e-16	5.0061e-15
MLN.IL13	MLN.IL17a	0.423418	1.77636e-15	9.8997e-15
MLN.IFNg	MLN.Tbx21	0.444754	1.9984e-15	1.10134e-14
Cyt.TNFa	Cyt.IL5	0.416663	7.10543e-15	3.87285e-14
MLN.IL1b	MLN.TNFa	0.40559	2.44249e-14	1.31682e-13
MLN.IL1b	MLN.Gata3	0.392748	7.10543e-14	3.78956e-13
MLN.Irf5	MLN.IL6	0.38843	4.87166e-13	2.57058e-12
MLN.TNFa	MLN.IL6	0.3857	6.19504e-13	3.23447e-12
MLN.IFNg	MLN.IL13	0.404349	8.55982e-13	4.42257e-12
MLN.TNFa	MLN.IL17a	0.377643	2.01483e-12	1.03026e-11
MLN.IL12b	MLN.IL10	0.412835	4.36156e-11	2.20748e-10
MLN.IL1b	MLN.IL10	0.341681	1.49937e-10	7.51197e-10
MLN.Tbx21	MLN.IL17a	0.34514	4.23207e-10	2.0991e-09
Spleen.IFNg	Spleen.TNFa	0.349582	9.25945e-10	4.54722e-09
MLN.Gata3	MLN.IL6	0.320757	1.98139e-09	9.63502e-09
MLN.IFNg	MLN.IL12b	0.383781	3.3401e-09	1.60844e-08
Spleen.Tbx21	Spleen.TNFa	0.3326	3.72876e-09	1.77833e-08
MLN.IL17a	MLN.IL10	0.316484	3.90484e-09	1.84457e-08
Spleen.IL1b	Spleen.TNFa	0.329921	4.22977e-09	1.97921e-08
MLN.Gata3	MLN.IL17a	0.313841	4.31166e-09	1.99868e-08
MLN.IL6	MLN.IL10	0.312689	6.43971e-09	2.9575e-08
MLN.IL12b	MLN.Gata3	0.344723	4.80566e-08	2.18679e-07
MLN.IL13	MLN.IL6	0.292665	9.71032e-08	4.37847e-07
MLN.IL12b	MLN.IL6	0.338168	1.07387e-07	4.79857e-07
MLN.Irf5	MLN.IFNg	0.300283	1.86476e-07	8.25821e-07
Cyt.IL13	MLN.IL13	0.294928	2.99331e-07	1.31388e-06
Cyt.TNFa	Spleen.TNFa	0.28494	7.05904e-07	3.0713e-06
MLN.IL12b	MLN.IL17a	0.313852	8.16772e-07	3.52277e-06
Spleen.Irf5	Spleen.TNFa	0.276562	1.00894e-06	4.31408e-06
Cyt.IL5	MLN.Tbx21	-0.284949	1.42568e-06	6.04393e-06
MLN.Tbx21	MLN.TNFa	0.272302	1.82977e-06	7.69125e-06
Cyt.IL6	MLN.IL13	0.261121	6.36833e-06	2.65436e-05
Spleen.Tbx21	Spleen.Gata3	0.255714	7.53953e-06	3.11634e-05
Spleen.IFNg	Spleen.Gata3	0.253368	1.25657e-05	5.1509e-05
MLN.Irf5	MLN.TNFa	0.242654	1.61196e-05	6.55353e-05
MLN.Irf5	Spleen.TNFa	0.25895	1.82954e-05	7.37766e-05
MLN.IFNg	MLN.IL6	0.234348	4.14388e-05	0.000165755
MLN.Irf5	MLN.IL17a	0.224095	4.9637e-05	0.000196668
MLN.IFNg	Spleen.Tbx21	0.250657	4.996e-05	0.000196668
Spleen.IL1b	Spleen.Gata3	0.225258	7.84099e-05	0.000306231
Cyt.IFNg	MLN.IL13	0.226565	9.13113e-05	0.000353831
Cyt.IL6	Spleen.IL1b	0.225814	9.38427e-05	0.000360822
Spleen.Irf5	Spleen.Gata3	0.221194	0.000100638	0.000383972
Cyt.IL13	MLN.IL12b	0.250521	0.000185931	0.000703984
MLN.Gata3	Spleen.IL17a	-0.219222	0.000196481	0.000738294
Cyt.IFNg	MLN.Tbx21	-0.220393	0.000218117	0.000813429
Cyt.IL6	MLN.Tbx21	-0.220143	0.000227792	0.000843171
Cyt.IL1b	Spleen.IL1b	0.20477	0.000391512	0.00143844
MLN.Gata3	Spleen.Gata3	-0.204128	0.000468643	0.00170917
Cyt.IL12	Spleen.TNFa	0.201112	0.000510609	0.00184863
Cyt.IL5	MLN.Irf5	-0.203322	0.000528798	0.00190061
Cyt.IL1b	Spleen.TNFa	0.199873	0.00054187	0.00193358
Cyt.IL17	Spleen.TNFa	0.19944	0.000557456	0.00197499
Cyt.IL17	MLN.IL13	0.200085	0.000570698	0.00200756
Cyt.IL10	MLN.IL13	0.197003	0.000696309	0.00243218
Cyt.IL12	Spleen.IL1b	0.196219	0.000701841	0.00243436
Cyt.IL17	Spleen.IL1b	0.19575	0.00070823	0.00243946
Cyt.IFNg	MLN.IL12b	0.224121	0.000791677	0.00270808
Spleen.Irf5	Spleen.IL13	-0.195123	0.000818526	0.00278075
Cyt.TNFa	MLN.IL13	0.194782	0.000853977	0.00288145
Cyt.IL10	Spleen.IL1b	0.192452	0.000874013	0.00292913
Cyt.TNFa	Spleen.IL1b	0.193203	0.000886249	0.00293825
Spleen.Irf5	Spleen.IL10	-0.189671	0.000888585	0.00293825
Spleen.IFNg	Spleen.IL10	0.193625	0.000918101	0.00301575
MLN.Tbx21	MLN.Gata3	0.186361	0.000996457	0.0032516
MLN.IL10	Spleen.IL17a	-0.1922	0.00125493	0.00406826
Cyt.IL10	MLN.Tbx21	-0.192236	0.00130435	0.00420102
MLN.Irf5	Spleen.Tbx21	0.196132	0.0013609	0.00435487
Cyt.IL6	MLN.IL12b	0.207551	0.00197003	0.00626054
MLN.IL10	Spleen.TNFa	-0.182382	0.00199213	0.00626054
Cyt.IL13	MLN.Tbx21	-0.185622	0.00199428	0.00626054
Cyt.IL5	MLN.IFNg	-0.185037	0.00222472	0.00694
Cyt.IL5	MLN.IL13	0.177869	0.00224305	0.00695344
Spleen.Tbx21	Spleen.IL17a	-0.17654	0.00242279	0.00746399
Cyt.IL17	Spleen.Irf5	0.172076	0.00283298	0.00867382
Cyt.TNFa	Spleen.Irf5	0.172288	0.00294063	0.00890129
MLN.Tbx21	Spleen.Tbx21	0.18479	0.00294317	0.00890129
Spleen.Irf5	Spleen.IL17a	-0.17108	0.00314991	0.00946882
MLN.TNFa	Spleen.IL17a	-0.177936	0.00317695	0.00949258
Cyt.IL13	Spleen.IL1b	0.16971	0.00357163	0.0106079
Cyt.IL10	MLN.IL12b	0.191222	0.00433115	0.0127791
MLN.IFNg	Spleen.IFNg	0.179761	0.00435415	0.0127791
MLN.Gata3	Spleen.IL6	-0.164559	0.00503918	0.0147026
Spleen.Tbx21	Spleen.IL13	-0.163358	0.00545408	0.01582
Cyt.IFNg	Spleen.IL1b	0.155886	0.00720852	0.0207873
MLN.IL12b	Spleen.IL10	-0.182156	0.00769491	0.0220617
MLN.IL1b	MLN.IL12b	0.171741	0.00819323	0.0233554
MLN.Gata3	Spleen.TNFa	-0.15387	0.00879089	0.0249159
Cyt.IL5	MLN.IL12b	0.173883	0.00959593	0.0269569
MLN.IL10	Spleen.IL6	-0.153064	0.00965529	0.0269569
Cyt.IL6	MLN.TNFa	0.150672	0.00967404	0.0269569
Spleen.IFNg	Spleen.IL12b	0.153465	0.00985227	0.0273001
MLN.TNFa	Spleen.IL10	-0.151547	0.010966	0.0301893
Cyt.IL5	Spleen.Tbx21	-0.14858	0.0110167	0.0301893
Cyt.IL5	Spleen.IL12b	-0.151753	0.0111451	0.0303735
Cyt.IL13	MLN.TNFa	0.146571	0.0118672	0.0321503
Spleen.IL1b	Spleen.IL10	0.144203	0.0119742	0.0321503
MLN.IL10	Spleen.Gata3	-0.148387	0.0119915	0.0321503
MLN.Tbx21	Spleen.Irf5	0.155134	0.0120921	0.032205
Spleen.IL1b	Spleen.IL12b	0.14839	0.0121418	0.032205
MLN.IL12b	Spleen.IL17a	-0.172901	0.0122975	0.0324445
MLN.IFNg	Spleen.IL17a	-0.154585	0.0136489	0.0358193
Cyt.IL5	Spleen.Irf5	-0.142063	0.0139441	0.0364015
Cyt.IFNg	MLN.IFNg	-0.147471	0.0151092	0.0392363
Cyt.IL10	MLN.Irf5	-0.142537	0.0156686	0.0404773
MLN.Irf5	Spleen.Gata3	0.147204	0.0158775	0.0406628
Cyt.IL6	MLN.Irf5	-0.142467	0.0159044	0.0406628
MLN.Tbx21	Spleen.TNFa	0.149374	0.0163438	0.041572
Cyt.IL10	Spleen.TNFa	0.139163	0.0165845	0.0419689
Cyt.IFNg	MLN.Irf5	-0.140275	0.0174158	0.0438489
MLN.Gata3	Spleen.IL13	-0.141039	0.0184214	0.0460725
MLN.TNFa	Spleen.IL5	-0.141471	0.0184847	0.0460725
Cyt.IL12	MLN.Gata3	-0.134055	0.018976	0.0470604
MLN.IL12b	Spleen.Gata3	-0.160412	0.0194403	0.047972
MLN.IL13	Spleen.IL10	-0.137901	0.0216917	0.0530686
Cyt.TNFa	Spleen.IL10	-0.133828	0.0217196	0.0530686
MLN.Gata3	Spleen.IL5	-0.134788	0.0221412	0.0538335
MLN.Irf5	Spleen.IL6	0.139787	0.0223329	0.0539254
Cyt.TNFa	MLN.IL10	-0.132037	0.0223964	0.0539254
MLN.IL1b	Spleen.IL5	-0.132383	0.0256843	0.0613905
MLN.IL13	Spleen.IL17a	-0.135883	0.0258393	0.0613905
Cyt.IL13	Spleen.TNFa	0.130174	0.0258682	0.0613905
MLN.Irf5	Spleen.IL12b	0.139892	0.0260782	0.0615941
MLN.TNFa	Spleen.IL6	-0.132959	0.0263682	0.0619839
MLN.Irf5	Spleen.Irf5	0.133682	0.0280704	0.0656741
MLN.IL13	Spleen.IL6	-0.130955	0.0299233	0.0696806
Cyt.IL12	Spleen.IL10	-0.124905	0.0316925	0.0734555
Cyt.IL5	MLN.TNFa	0.124737	0.0319245	0.0736125
Cyt.IL12	MLN.IL1b	-0.123396	0.032057	0.0736125
Cyt.IL1b	MLN.IL13	0.12373	0.0342589	0.078306
Cyt.IL1b	Spleen.Irf5	0.121491	0.0357497	0.0813387
Cyt.IL12	MLN.IL13	0.122754	0.036032	0.0816066
MLN.IFNg	Spleen.IL5	-0.130993	0.0362015	0.0816179
Cyt.IL17	MLN.Gata3	-0.119251	0.0367636	0.0822417
Cyt.TNFa	MLN.IL1b	-0.120606	0.0368098	0.0822417
Cyt.IL12	MLN.IL10	-0.118565	0.0398094	0.0877952
Cyt.TNFa	Spleen.Tbx21	0.120922	0.0399461	0.0877952
Cyt.IL12	Spleen.Irf5	0.119048	0.039999	0.0877952
Cyt.IL6	MLN.IFNg	-0.125307	0.0400034	0.0877952
MLN.IFNg	Spleen.Irf5	0.12782	0.0402141	0.0878686
MLN.TNFa	Spleen.IL13	-0.12518	0.0405834	0.0882866
Cyt.IL17	MLN.IL6	-0.11673	0.0426547	0.0923874
MLN.IL12b	Spleen.IL6	-0.13898	0.0432349	0.0932371
Cyt.IL10	MLN.IL1b	-0.114854	0.04576	0.0982552
Cyt.IL17	MLN.IL1b	-0.114489	0.046458	0.099324
Cyt.IL17	Spleen.IL10	-0.115151	0.0474006	0.100904
MLN.IL1b	MLN.IL13	0.109794	0.0486615	0.103146
Spleen.IL1b	Spleen.IL5	0.113275	0.050759	0.107134
Cyt.IL17	MLN.IL12b	0.131108	0.051605	0.108458
Cyt.IFNg	MLN.TNFa	0.112979	0.0521652	0.109173
Cyt.IL10	Spleen.Irf5	0.112021	0.0529899	0.110433
Cyt.IL17	MLN.Tbx21	-0.116181	0.0534294	0.110883
Cyt.IL5	MLN.IL10	0.110566	0.0549398	0.113542
MLN.IL1b	Spleen.Gata3	-0.113079	0.056121	0.115502
Cyt.IL10	MLN.IL6	-0.10965	0.0569942	0.116814
MLN.Irf5	Spleen.IL10	-0.116043	0.0573267	0.117013
MLN.Irf5	MLN.Gata3	0.106295	0.0579053	0.117709
MLN.IL17a	Spleen.IFNg	-0.114973	0.0582598	0.117804
Cyt.IFNg	MLN.IL1b	-0.108847	0.0584268	0.117804
Spleen.Tbx21	Spleen.IL10	-0.10928	0.0591104	0.118699
Cyt.IL1b	MLN.IL12b	0.126402	0.0606587	0.121317
MLN.IL17a	Spleen.IL1b	-0.109642	0.0650182	0.129514
Cyt.TNFa	MLN.Irf5	0.10888	0.0664323	0.131802
Cyt.TNFa	MLN.IL12b	0.123044	0.069804	0.137939
MLN.IFNg	Spleen.IL13	-0.11322	0.0733648	0.144401
Cyt.IL1b	MLN.TNFa	0.104098	0.0737346	0.144555
Cyt.IL10	MLN.IL17a	-0.103031	0.0742873	0.145065
Cyt.TNFa	MLN.Gata3	-0.102406	0.0746128	0.145129
MLN.Tbx21	Spleen.IL10	-0.110057	0.0764867	0.148193
Spleen.IFNg	Spleen.IL5	0.104394	0.0769347	0.148481
MLN.IL10	Spleen.IFNg	0.106898	0.0778672	0.149698
MLN.Tbx21	MLN.IL10	0.100518	0.0806532	0.154102
Cyt.TNFa	Spleen.Gata3	0.102008	0.0807791	0.154102
MLN.IL13	Spleen.IL5	-0.105185	0.0827801	0.157314
MLN.IL10	Spleen.Irf5	-0.10121	0.0864335	0.16363
Spleen.Irf5	Spleen.IL6	-0.0982202	0.0883942	0.166705
Cyt.IL17	MLN.IL10	-0.0971863	0.0918139	0.172499
MLN.IL6	Spleen.IL5	-0.0983988	0.0985326	0.184423
Cyt.IL13	MLN.IL1b	-0.0941962	0.102875	0.191827
Cyt.TNFa	Spleen.IFNg	0.0972859	0.104274	0.193708
MLN.IFNg	Spleen.IL10	-0.100447	0.107472	0.198903
MLN.IL13	Spleen.IL13	-0.0990445	0.108362	0.199806
Cyt.IL13	Spleen.Irf5	0.0926122	0.111826	0.205429
Spleen.Irf5	Spleen.IL12b	0.0942008	0.11255	0.205996
Cyt.IFNg	Spleen.TNFa	0.0921635	0.113581	0.207118
Cyt.IL5	MLN.Gata3	0.0903149	0.114286	0.20764
Cyt.IL10	Spleen.IFNg	0.0923812	0.121014	0.219062
MLN.TNFa	Spleen.Gata3	-0.0923682	0.123074	0.221901
Cyt.IL12	MLN.IL6	-0.0888235	0.124132	0.221901
Cyt.IL6	Spleen.TNFa	0.089868	0.12418	0.221901
Cyt.IL10	MLN.TNFa	0.089517	0.124372	0.221901
MLN.IL10	Spleen.IL5	-0.0907954	0.127558	0.226382
MLN.Irf5	Spleen.IL17a	0.0943231	0.127796	0.226382
Cyt.IL6	MLN.IL10	0.0878317	0.129046	0.227783
Cyt.IL1b	Spleen.IFNg	0.0889766	0.135396	0.238144
MLN.Tbx21	Spleen.IL12b	0.0943791	0.136722	0.238991
Cyt.TNFa	MLN.IL6	-0.0862342	0.136842	0.238991
Cyt.IL13	Spleen.IFNg	0.088458	0.139821	0.243337
MLN.Gata3	Spleen.Irf5	-0.0862092	0.141681	0.245712
Cyt.IL12	MLN.Tbx21	-0.0874441	0.147361	0.254673
MLN.Tbx21	Spleen.Gata3	0.0901044	0.148171	0.255184
Cyt.IL12	Spleen.IFNg	0.0843149	0.157916	0.271026
MLN.IL10	Spleen.IL13	-0.0847453	0.161846	0.276813
Cyt.IL17	MLN.TNFa	0.080838	0.165388	0.281433
Cyt.TNFa	MLN.TNFa	0.0811966	0.165683	0.281433
MLN.IL12b	Spleen.IFNg	-0.096465	0.166753	0.281722
MLN.IFNg	MLN.IL17a	0.080127	0.166988	0.281722
Cyt.IL17	Spleen.Tbx21	0.0807078	0.168988	0.284128
Cyt.IFNg	MLN.IL6	-0.078913	0.171372	0.287164
Cyt.IL1b	Spleen.IL5	0.0799935	0.172063	0.287352
Cyt.IL13	MLN.Irf5	-0.0795216	0.179899	0.299166
Cyt.IL1b	Spleen.Tbx21	0.0786156	0.180344	0.299166
Cyt.IL10	Spleen.IL5	0.077943	0.183357	0.30315
Cyt.IL6	MLN.IL6	-0.0762502	0.187806	0.309474
Cyt.IL13	MLN.IL6	-0.0751204	0.19445	0.319362
MLN.Irf5	Spleen.IL13	0.0794159	0.204465	0.334702
Cyt.IL12	MLN.IL12b	0.0856784	0.205547	0.335366
MLN.IL12b	Spleen.IL13	-0.088308	0.206872	0.336319
Cyt.IL12	MLN.IFNg	-0.0769551	0.207487	0.336319
Cyt.IL6	Spleen.IFNg	0.0751219	0.208505	0.336868
Cyt.IL17	Spleen.Gata3	0.072914	0.210225	0.338544
MLN.Tbx21	Spleen.IL5	-0.0780191	0.211668	0.339765
MLN.IL13	Spleen.TNFa	-0.0753741	0.212758	0.340055
MLN.IL1b	Spleen.IL17a	-0.0745614	0.213572	0.340055
Cyt.IL5	Spleen.Gata3	-0.0722677	0.214306	0.340055
MLN.IL13	Spleen.IL12b	-0.0774894	0.214795	0.340055
Cyt.IL6	MLN.IL1b	-0.0716317	0.215277	0.340055
MLN.Gata3	Spleen.IL12b	-0.0747816	0.217231	0.342053
Cyt.IL5	Spleen.IL1b	0.0709562	0.223549	0.350886
Cyt.TNFa	Spleen.IL5	0.0710584	0.227671	0.35623
Cyt.IL5	MLN.IL6	0.0690765	0.231356	0.360857
MLN.Gata3	Spleen.IL10	-0.0700568	0.233496	0.361959
Cyt.IL6	Spleen.IL5	0.070053	0.233522	0.361959
MLN.IL17a	Spleen.IL5	-0.0698487	0.242332	0.374445
Cyt.IL17	MLN.IFNg	-0.0709154	0.244633	0.375998
Cyt.IL17	Spleen.IFNg	0.0693533	0.244854	0.375998
Cyt.IL12	MLN.IL17a	-0.066971	0.247506	0.378898
Cyt.IL10	MLN.IFNg	-0.0695471	0.253878	0.387458
Cyt.IL12	Spleen.Tbx21	0.0668391	0.255725	0.389079
Cyt.IFNg	Spleen.IL12b	-0.0678199	0.258885	0.391659
Cyt.IL17	MLN.IL17a	-0.0652627	0.259	0.391659
Cyt.IL1b	Spleen.IL6	0.0657465	0.260311	0.391846
Cyt.TNFa	Spleen.IL6	0.0660311	0.260704	0.391846
Cyt.IL13	Spleen.IL10	-0.0655092	0.262856	0.392246
MLN.IL6	Spleen.IL17a	-0.067185	0.263381	0.392246
MLN.IL1b	Spleen.IL13	-0.0675901	0.263983	0.392246
Spleen.Tbx21	Spleen.IL6	-0.0649342	0.26463	0.392246
MLN.IL1b	Spleen.Tbx21	0.0666091	0.264924	0.392246
Cyt.IL12	MLN.TNFa	0.0649977	0.265791	0.392357
MLN.IFNg	Spleen.TNFa	0.067036	0.28339	0.417096
Cyt.IL13	Spleen.IL5	0.0626976	0.287267	0.420596
MLN.TNFa	Spleen.TNFa	-0.0638547	0.287836	0.420596
Cyt.IL10	Spleen.IL12b	-0.0637919	0.288312	0.420596
MLN.IL17a	Spleen.IL17a	-0.0630363	0.294947	0.429014
Cyt.IL10	MLN.Gata3	-0.0595612	0.298218	0.431602
Cyt.IL5	Spleen.IL10	0.060531	0.298467	0.431602
MLN.IL10	Spleen.IL12b	-0.0627051	0.306433	0.441833
MLN.IL6	Spleen.IFNg	-0.0619901	0.307479	0.441914
Spleen.IFNg	Spleen.IL6	0.0599828	0.30869	0.441914
Cyt.IL1b	Spleen.IL10	-0.0592092	0.309162	0.441914
MLN.IL13	Spleen.Gata3	-0.0611955	0.311064	0.443356
Cyt.IL5	Spleen.TNFa	-0.0585115	0.315731	0.448717
MLN.IL12b	Spleen.IL12b	-0.070012	0.317323	0.449691
MLN.IL1b	Spleen.IL10	-0.0586746	0.321917	0.454636
MLN.IL6	Spleen.Tbx21	0.0592132	0.322645	0.454636
MLN.Irf5	MLN.IL12b	-0.0658126	0.323563	0.454638
Cyt.IL12	Spleen.Gata3	0.0573996	0.32503	0.45541
Cyt.IL5	MLN.IL17a	0.0559209	0.333588	0.464122
Cyt.IL1b	MLN.Irf5	0.0572485	0.333838	0.464122
Cyt.IL5	Spleen.IL6	-0.0564138	0.334247	0.464122
Cyt.IL10	Spleen.IL13	-0.0573924	0.335185	0.464122
Cyt.IL12	MLN.Irf5	0.0571023	0.335927	0.464122
Cyt.IL17	Spleen.IL5	0.0556008	0.342927	0.472477
MLN.TNFa	Spleen.IFNg	0.0571248	0.352471	0.484281
MLN.IL6	Spleen.IL10	-0.054804	0.35577	0.48495
Cyt.IL6	Spleen.IL10	0.0539543	0.355781	0.48495
Cyt.IFNg	Spleen.IL5	0.0541271	0.355891	0.48495
Cyt.IL1b	MLN.IL10	-0.0527398	0.361055	0.49064
Cyt.IL1b	Spleen.IL17a	0.05082	0.389374	0.527588
Cyt.TNFa	MLN.IL17a	-0.049936	0.390373	0.527588
MLN.Tbx21	Spleen.IL6	0.0533892	0.393104	0.529835
Cyt.IL6	Spleen.Irf5	0.0485144	0.404818	0.544146
MLN.IL17a	Spleen.IL10	-0.0490651	0.409275	0.548649
Cyt.IL12	Spleen.IL13	-0.0458132	0.442672	0.59182
Cyt.TNFa	Spleen.IL17a	0.0453711	0.444672	0.592896
MLN.IL6	Spleen.Irf5	0.0451358	0.446239	0.593391
Cyt.IL1b	MLN.Tbx21	-0.0456386	0.449327	0.595899
MLN.IL12b	Spleen.IL5	-0.0517128	0.457108	0.603343
Cyt.IFNg	Spleen.Irf5	0.0430478	0.458335	0.603343
MLN.IL10	Spleen.IL10	0.0439205	0.45859	0.603343
Cyt.IL1b	MLN.Gata3	-0.0414424	0.469386	0.615913
MLN.TNFa	Spleen.Tbx21	0.0434606	0.472089	0.617826
MLN.IL6	Spleen.IL13	-0.0430632	0.47777	0.623616
MLN.Gata3	Spleen.IFNg	0.0425438	0.479099	0.623709
MLN.IL17a	Spleen.IL6	-0.0420248	0.48134	0.624986
Cyt.IL13	MLN.IFNg	-0.0428471	0.484056	0.626871
Cyt.IL1b	Spleen.Gata3	0.0405369	0.486466	0.628352
MLN.IFNg	Spleen.IL6	-0.0432751	0.490612	0.631911
Cyt.IFNg	Spleen.IL6	-0.040182	0.49177	0.631911
Cyt.IL5	Spleen.IFNg	-0.0408441	0.493755	0.632823
MLN.IL12b	Spleen.Irf5	0.0460733	0.503613	0.642816
MLN.IL1b	Spleen.IL6	-0.0397269	0.504144	0.642816
Cyt.IFNg	Spleen.IL13	-0.0396692	0.505519	0.642916
MLN.IL6	Spleen.IL6	-0.0393633	0.50881	0.644529
Spleen.Tbx21	Spleen.IL5	-0.0386302	0.509386	0.644529
Cyt.IL12	Spleen.IL5	0.0380771	0.516916	0.652393
Cyt.IL13	Spleen.IL13	-0.03861	0.519202	0.653614
MLN.IL6	Spleen.IL1b	-0.0375611	0.527687	0.662615
Cyt.IL1b	MLN.IL6	-0.0361704	0.531201	0.665343
Cyt.IL6	Spleen.IL12b	-0.0370411	0.538537	0.672832
Cyt.IL13	MLN.IL17a	-0.0348114	0.548769	0.683894
MLN.Gata3	Spleen.Tbx21	0.0350305	0.55449	0.68929
Spleen.IFNg	Spleen.IL17a	-0.034563	0.557728	0.689675
MLN.IL17a	Spleen.IL13	-0.0355344	0.558806	0.689675
Cyt.IL1b	MLN.IFNg	-0.0356515	0.558971	0.689675
Cyt.IL17	Spleen.IL13	-0.0346347	0.561055	0.690462
Cyt.IL6	MLN.IL17a	-0.0336327	0.562392	0.690462
MLN.TNFa	Spleen.IL12b	-0.035164	0.570964	0.699254
MLN.IL1b	Spleen.IL12b	-0.0328364	0.591824	0.721853
Cyt.IFNg	MLN.Gata3	-0.0306174	0.593067	0.721853
Cyt.IL6	MLN.Gata3	0.0306084	0.593782	0.721853
Cyt.IFNg	Spleen.Tbx21	-0.0311635	0.595857	0.722293
Cyt.IL17	Spleen.IL12b	-0.0317834	0.597057	0.722293
Cyt.IL6	Spleen.Tbx21	-0.0302159	0.607711	0.733393
MLN.IFNg	Spleen.IL1b	0.0308849	0.621452	0.748156
Spleen.IL1b	Spleen.IL17a	0.0284327	0.626114	0.751943
Cyt.IL13	Spleen.IL12b	-0.0287094	0.634866	0.760612
MLN.IL13	Spleen.IFNg	0.0285052	0.645395	0.771364
MLN.IL1b	Spleen.Irf5	0.024984	0.672868	0.800042
Cyt.IL10	Spleen.IL10	-0.0245353	0.673672	0.800042
MLN.IL13	Spleen.IL1b	0.0254135	0.674229	0.800042
MLN.IFNg	Spleen.IL12b	-0.0261482	0.681973	0.8073
MLN.IL17a	Spleen.Gata3	-0.0238795	0.688636	0.813247
Cyt.IFNg	Spleen.IL10	-0.0230353	0.692576	0.815956
Cyt.IFNg	Spleen.IFNg	0.0234108	0.694953	0.816817
Cyt.IL13	MLN.IL10	0.0222591	0.700995	0.821132
Cyt.IL6	Spleen.IL17a	0.0225844	0.703216	0.821132
Spleen.IL1b	Spleen.IL6	0.0220193	0.703591	0.821132
Cyt.TNFa	MLN.IFNg	0.0226583	0.711944	0.82893
MLN.IL10	Spleen.IL1b	-0.0214371	0.718108	0.833908
Cyt.IL6	Spleen.IL6	-0.0210618	0.719582	0.833908
MLN.IL6	Spleen.IL12b	-0.0218759	0.721471	0.834149
Spleen.IL1b	Spleen.IL13	-0.0207559	0.724401	0.835588
MLN.IL13	Spleen.Irf5	-0.0209253	0.72832	0.83816
Cyt.IL17	Spleen.IL17a	0.020281	0.731359	0.839709
Cyt.IFNg	Spleen.Gata3	-0.0197586	0.734526	0.841397
Cyt.IL12	Spleen.IL17a	0.0197641	0.738393	0.843878
MLN.IL17a	Spleen.Tbx21	0.0197703	0.741874	0.844254
MLN.IL17a	Spleen.Irf5	0.0195402	0.742127	0.844254
Cyt.IL10	Spleen.Tbx21	0.0188977	0.747781	0.84874
Cyt.IL1b	MLN.IL1b	0.0181246	0.753358	0.853118
MLN.IL1b	Spleen.IL1b	-0.0182895	0.758101	0.856533
MLN.Gata3	Spleen.IL1b	-0.0172179	0.770313	0.868353
MLN.Irf5	Spleen.IFNg	0.0173202	0.782711	0.87534
MLN.Irf5	MLN.IL10	0.01555	0.783728	0.87534
Cyt.IFNg	MLN.IL17a	-0.0158683	0.783949	0.87534
MLN.Tbx21	Spleen.IL1b	-0.0170837	0.784371	0.87534
Cyt.IL6	Spleen.Gata3	0.0159248	0.785335	0.87534
Cyt.IL13	Spleen.Tbx21	0.0151901	0.79708	0.886439
Cyt.TNFa	MLN.Tbx21	-0.0148123	0.807169	0.89565
MLN.Irf5	Spleen.IL1b	-0.0140956	0.818334	0.906013
MLN.Irf5	Spleen.IL5	0.0136301	0.824887	0.911234
Cyt.IFNg	MLN.IL10	0.0124506	0.829394	0.914176
MLN.TNFa	Spleen.Irf5	-0.0127101	0.831718	0.914705
Spleen.IL12b	Spleen.Tbx21	0.0123882	0.835341	0.916543
MLN.Tbx21	Spleen.IL13	-0.0130144	0.837766	0.916543
Cyt.IL13	Spleen.IL17a	0.0118516	0.841827	0.916543
Cyt.TNFa	Spleen.IL13	-0.0119239	0.842265	0.916543
Cyt.IL13	Spleen.Gata3	0.0113626	0.846173	0.916543
MLN.IL13	Spleen.Tbx21	-0.0117505	0.847031	0.916543
MLN.IL1b	Spleen.IFNg	-0.0116389	0.847912	0.916543
MLN.IL12b	Spleen.IL1b	0.0131656	0.848508	0.916543
Cyt.IL10	Spleen.IL6	-0.011056	0.85002	0.916543
Cyt.IL1b	Spleen.IL12b	0.0104931	0.861483	0.925601
Cyt.IL13	Spleen.IL6	-0.0102047	0.862153	0.925601
MLN.IL10	Spleen.Tbx21	0.0100897	0.866043	0.92777
MLN.IL17a	Spleen.IL12b	-0.00955958	0.876447	0.936891
MLN.IFNg	Spleen.Gata3	-0.00905629	0.884899	0.943892
Cyt.IL10	MLN.IL10	-0.00764617	0.894725	0.945154
MLN.IL1b	Spleen.TNFa	-0.00787115	0.894748	0.945154
Cyt.IL17	MLN.Irf5	0.00768262	0.896894	0.945154
MLN.Tbx21	MLN.IL13	-0.00758305	0.897161	0.945154
Cyt.TNFa	Spleen.IL12b	-0.00779955	0.897366	0.945154
Spleen.IFNg	Spleen.IL13	-0.0076227	0.897515	0.945154
Cyt.IL5	MLN.IL1b	0.00702306	0.9031	0.947224
MLN.IL17a	Spleen.TNFa	-0.00725403	0.9033	0.947224
Cyt.IFNg	Spleen.IL17a	0.00681254	0.908197	0.95035
MLN.IL12b	Spleen.TNFa	-0.00778596	0.910271	0.950515
Cyt.IL10	Spleen.IL17a	-0.00649263	0.912491	0.950831
Cyt.IL10	Spleen.Gata3	-0.0060713	0.917018	0.953545
Cyt.IL17	Spleen.IL6	0.00577304	0.921349	0.956044
Cyt.IL1b	MLN.IL17a	0.0052164	0.928188	0.96113
Cyt.IL12	Spleen.IL6	0.00482918	0.934288	0.965431
MLN.TNFa	Spleen.IL1b	-0.00467772	0.937889	0.967137
MLN.IL6	Spleen.TNFa	-0.00420361	0.943773	0.971186
MLN.Tbx21	Spleen.IFNg	-0.00425498	0.946522	0.971997
Cyt.IL12	Spleen.IL12b	-0.00330292	0.95628	0.978132
Cyt.IL5	Spleen.IL5	0.00320471	0.95644	0.978132
MLN.Tbx21	Spleen.IL17a	-0.00314778	0.960186	0.978282
Cyt.IL5	Spleen.IL17a	0.0029237	0.960531	0.978282
MLN.IL12b	Spleen.Tbx21	-0.00293705	0.966091	0.981929
Cyt.IL6	Spleen.IL13	0.00226296	0.969821	0.983704
Cyt.IL5	Spleen.IL13	0.00206262	0.972393	0.9843
MLN.IL12b	MLN.Tbx21	0.00141987	0.983027	0.993037
Spleen.Irf5	Spleen.IL5	-0.000568451	0.992177	0.997136
MLN.Irf5	MLN.IL13	0.000554848	0.992313	0.997136
Cyt.IL13	MLN.Gata3	0.000496118	0.993115	0.997136
MLN.IL6	Spleen.Gata3	0.000290295	0.996107	0.997591
Cyt.IL1b	Spleen.IL13	-0.000179969	0.997591	0.997591

## Sheet: S2
row	column	rs	p	adjusted p (BH)
Spleen.pro	Spleen.anti	0.759783	0	0
MLN.pro	MLN.anti	0.619766	0	0
Cytokines.pro	Cytokines.anti	0.823518	0	0
Spleen.anti	MLN.anti	-0.175401	0.00488491	0.0182127
Spleen.pro	MLN.anti	-0.172501	0.00635647	0.0182127
MLN.anti	Cytokines.anti	-0.159486	0.00728508	0.0182127
Spleen.anti	MLN.pro	-0.1733	0.0238204	0.0510436
Spleen.pro	Cytokines.pro	-0.0982927	0.0995016	0.186565
Spleen.pro	MLN.pro	-0.0532667	0.490271	0.814269
Spleen.anti	Cytokines.pro	-0.0358767	0.542846	0.814269
MLN.pro	Cytokines.anti	-0.0347176	0.642661	0.876356
Spleen.anti	Cytokines.anti	0.0160049	0.789752	0.971885
MLN.pro	Cytokines.pro	-0.0140849	0.8423	0.971885
Spleen.pro	Cytokines.anti	-0.00633496	0.917017	0.982519
MLN.anti	Cytokines.pro	-0.00103112	0.985226	0.985226

## Sheet: S3
row	column	rs	p	adjusted p (BH)
Cyt.innate	Cyt.Th1	0.701209	0	0
Cyt.innate	Cyt.Th2	0.680136	0	0
Cyt.Th1	Cyt.Th2	0.824446	0	0
Cyt.innate	Cyt.Th17	0.732855	0	0
Cyt.Th1	Cyt.Th17	0.856008	0	0
Cyt.Th2	Cyt.Th17	0.824116	0	0
Cyt.innate	Cyt.Treg	0.657122	0	0
Cyt.Th1	Cyt.Treg	0.750616	0	0
Cyt.Th2	Cyt.Treg	0.827611	0	0
Cyt.Th17	Cyt.Treg	0.804385	0	0
Spleen.Th1	Spleen.Th2	0.628981	0	0
Spleen.Th1	Spleen.Th17	0.540781	0	0
Spleen.Th2	Spleen.Th17	0.867787	0	0
Spleen.Th2	Spleen.Treg	0.661627	0	0
Spleen.Th17	Spleen.Treg	0.682677	0	0
MLN.innate	MLN.Th17	0.546425	0	0
MLN.Th2	MLN.Treg	0.691313	0	0
MLN.Th1	MLN.Treg	0.521773	8.88178e-16	5.18104e-15
MLN.Th1	MLN.Th2	0.516264	1.9984e-15	1.10438e-14
Spleen.innate	Spleen.Th1	0.411501	5.97078e-13	3.13466e-12
Spleen.Th1	Spleen.Treg	0.391648	8.96971e-12	4.48486e-11
MLN.Th2	MLN.Th17	0.330834	1.56097e-09	7.45009e-09
MLN.Th17	MLN.Treg	0.315657	5.34362e-09	2.43948e-08
MLN.Th1	MLN.Th17	0.362451	8.01463e-08	3.5064e-07
MLN.innate	MLN.Th1	0.356354	1.80637e-07	7.58674e-07
MLN.innate	MLN.Treg	0.269862	1.26334e-06	5.10193e-06
Cyt.Th2	MLN.Th2	0.262748	6.20614e-06	2.4135e-05
Cyt.Th1	Spleen.innate	0.221004	0.000136695	0.000512607
Cyt.Th17	Spleen.innate	0.204374	0.000420859	0.0015238
Spleen.Th17	MLN.Th2	-0.190498	0.0018395	0.00643824
Spleen.Th17	MLN.Treg	-0.180769	0.0025285	0.00856427
Cyt.Th17	MLN.Th2	0.171773	0.0033973	0.0111474
Cyt.innate	Spleen.innate	0.169013	0.00353957	0.0112623
Cyt.Treg	Spleen.innate	0.163423	0.00482157	0.0146207
Cyt.Treg	MLN.Th2	0.164898	0.00487358	0.0146207
Cyt.Th1	MLN.Th2	0.159984	0.00660789	0.019273
Spleen.Treg	MLN.Th2	-0.161837	0.0072672	0.0206231
Cyt.Th2	Spleen.innate	0.138481	0.0177054	0.0489228
Spleen.Th2	MLN.Th2	-0.142367	0.0214088	0.0563051
MLN.innate	MLN.Th2	0.132315	0.0214496	0.0563051
Cyt.Th1	Spleen.Treg	-0.132539	0.0230305	0.0589806
Cyt.Th1	MLN.Treg	-0.130356	0.0241801	0.0602124
Spleen.Th2	MLN.Treg	-0.135686	0.0249614	0.0602124
Spleen.Th1	MLN.Th2	-0.140311	0.025337	0.0602124
Spleen.Th2	MLN.Th1	-0.168028	0.0258053	0.0602124
Spleen.Th17	MLN.Th1	-0.14874	0.0481727	0.109959
Spleen.Th1	MLN.Treg	-0.11743	0.056237	0.125636
Spleen.innate	Spleen.Th2	0.107431	0.0677194	0.145913
Cyt.Treg	MLN.Th17	-0.105654	0.0680927	0.145913
Cyt.Treg	MLN.innate	-0.106252	0.0727986	0.15086
Cyt.Th1	Spleen.Th1	0.108581	0.0732747	0.15086
Cyt.Th17	Spleen.Treg	-0.102912	0.0776059	0.156704
Cyt.innate	MLN.Th2	0.101015	0.085945	0.170268
Spleen.innate	MLN.Treg	-0.0971647	0.101028	0.196443
Spleen.Treg	MLN.Th1	-0.118372	0.112495	0.214762
Cyt.Th17	MLN.Th17	-0.0889894	0.125971	0.236195
Cyt.Th17	MLN.Treg	-0.0824618	0.154231	0.284109
Cyt.innate	Spleen.Th1	0.0845842	0.161109	0.291662
Cyt.Th17	MLN.innate	-0.0815678	0.169671	0.301958
Cyt.Th1	MLN.Th17	-0.0779939	0.180825	0.316444
Cyt.Th1	MLN.innate	-0.0787517	0.185719	0.31968
Cyt.Th2	MLN.innate	-0.0762277	0.199463	0.3378
Cyt.Th1	Spleen.Th2	0.0752267	0.209504	0.349173
Spleen.Th2	MLN.innate	-0.0775547	0.217119	0.356211
Cyt.Th2	Spleen.Treg	-0.0656877	0.261555	0.422511
Cyt.Th2	MLN.Th17	-0.0632722	0.277079	0.440808
Cyt.innate	Spleen.Treg	-0.0592092	0.309162	0.478321
Spleen.Th17	MLN.Th17	-0.0615843	0.30977	0.478321
Spleen.Th1	MLN.innate	0.062143	0.328762	0.49928
Spleen.innate	Spleen.Treg	-0.0558195	0.332853	0.49928
Cyt.innate	MLN.Treg	-0.0527398	0.361055	0.533955
Spleen.Treg	MLN.Th17	-0.0500767	0.401346	0.585297
Spleen.innate	Spleen.Th17	-0.0476638	0.415505	0.597644
Cyt.Th2	MLN.Th1	0.0571526	0.438436	0.618488
Cyt.Th17	Spleen.Th1	0.0460789	0.446624	0.618488
Spleen.Treg	MLN.innate	-0.0465747	0.447668	0.618488
Spleen.Treg	MLN.Treg	0.0439205	0.45859	0.625182
Cyt.Th17	Spleen.Th2	0.0438171	0.464421	0.625182
Spleen.Th2	MLN.Th17	-0.0421658	0.490227	0.651568
Cyt.Th1	Spleen.Th17	0.0392674	0.509843	0.669169
Cyt.Treg	Spleen.Th17	-0.0372406	0.529768	0.676381
Cyt.Th1	MLN.Th1	0.0462568	0.53182	0.676381
Cyt.Treg	MLN.Th1	0.0454133	0.536021	0.676381
Spleen.innate	MLN.Th2	-0.0371457	0.541105	0.676381
Cyt.innate	Spleen.Th17	0.0338672	0.567724	0.701306
Spleen.innate	MLN.Th1	0.0392629	0.599742	0.732243
Cyt.innate	Spleen.Th2	0.02826	0.63593	0.760928
Cyt.innate	MLN.innate	0.0279604	0.63773	0.760928
Cyt.Treg	Spleen.Treg	-0.0245353	0.673672	0.794781
Cyt.innate	MLN.Th17	-0.0230623	0.691244	0.806452
Cyt.Th2	MLN.Treg	0.0223494	0.699841	0.807509
Cyt.Th2	Spleen.Th17	-0.0201322	0.735505	0.826474
Cyt.Treg	Spleen.Th2	-0.0199464	0.738305	0.826474
Spleen.innate	MLN.innate	0.0204116	0.739891	0.826474
Spleen.Th17	MLN.innate	-0.0154654	0.804364	0.889034
Cyt.Th2	Spleen.Th1	-0.0115213	0.849704	0.929207
Cyt.Treg	Spleen.Th1	-0.010787	0.85841	0.929207
Spleen.innate	MLN.Th17	-0.00989437	0.868613	0.930657
Cyt.Treg	MLN.Treg	-0.00764617	0.894725	0.948951
Cyt.Th2	Spleen.Th2	0.00705485	0.906445	0.951767
Spleen.Th1	MLN.Th17	0.00518748	0.933402	0.970368
Cyt.Th17	MLN.Th1	0.00483375	0.94765	0.975522
Cyt.Th17	Spleen.Th17	0.00211812	0.971601	0.984675
Spleen.Th1	MLN.Th1	0.00235087	0.975297	0.984675
Cyt.innate	MLN.Th1	0.00106121	0.988468	0.988468
